# Supplementary material for: ADCC-activating antibodies correlate with decreased risk of congenital human cytomegalovirus transmission
Source: JCI Insight. 2023 Jul 10;8(13):e167768. doi: 10.1172/jci.insight.167768 (PMC10371338; doi:10.1172/jci.insight.167768)
Supplement: Supporting data values [file jciinsight-8-167768-s041.xlsx]

## Sheet: 1B, 1E
	HCMV transmitting																																									HCMV non-transmitting
ADCC_MOM	5.477	0.682	1.542	2.667	14.052	4.807	11.462	6.262	3.407	4.857	9.842	0.607	6.318	9.218	13.428	12.313	9.543	8.428	10.788	6.753	10.698	15.551	11.376	13.496	11.398	11.001	7.498	11.448	5.598	8.348	5.748	5.286	1.763	8.863	3.752	10.508	3.758	6.248	5.442	14.592	6.168	11.858	7.383	10.588	6.412	4.427	9.012	6.452	12.562
ADCC_CB	4.172	0.777	1.767	2.107	8.432	3.002	3.007	4.777	2.772	2.032	5.097	3.377	5.248	6.833	10.483	3.903	5.903	13.208	7.438	7.388	5.251	10.991	3.338	11.556	2.808	8.156	5.686	5.946	6.336	4.798	4.666	9.098	2.723	5.358	4.207	9.168	3.113	2.698	2.333	4.508	2.818	6.678	4.228	7.828	3.227	1.272	7.282	6.812	7.927
[truncated: 32 more columns]

## Sheet: 1D, 1E
	HCMV transmitting																																									HCMV non-transmitting
HCMV_FcR3A_activation_MOM	12657.2	6328.97	14219.4	22060.1	524874	5652.31	12739.2	10966.1	5426.36	17431	16443.6	7717.6	20351	6010.51	221346	14243.5	8861.55	-	24293.1	7336.6	7669.44	55933.1	12976.1	765237	9631.59	9600.48	8695.72	6526.67	6020.92	7077.58	7041.7	8804.28	7187	7677.02	9362.32	12378.6	9611.71	8561.74	7050.04	1.35145e+06	7698.92	11912.4	13436.3	6326.01	12864.4	6420.58	17566.6	9811.87	8498.86
HCMV_FcR3A_activation_CB	12242.2	5392.15	15061.1	8790.76	1.2901e+06	5885.21	8506.66	5633.02	5686.19	14837.3	19983.4	5307.54	23031.8	5293.03	82001.3	13963.2	8568.04	1.31158e+06	17653.8	6854.04	7682.08	47506	11961.8	742164	8884.73	10273	8805.14	5194.06	5857.96	5114.2	5737.07	9295.14	7621.47	8432.25	8246.09	8619.74	9343.36	8046.86	9395.93	1.26171e+06	7412.27	11275.7	11402.7	5736.02	17449.4	7409.58	27785.3	12128.9	17974
[truncated: 32 more columns]

## Sheet: 3A
	HCMV transmitting																																									HCMV non-transmitting
gB_FcR3A_V158_MOM	289.5	28.5	5722.8	213.5	527.3	2919.5	125	42.8	239.8	2513	13859.8	4693	462.8	11676	8548	11056	671.8	555.8	1	390	9	1410	798.5	818.5	2845.5	1660	808.5	378.8	473	21549.5	345	1998.5	2512.8	22.5	5894.5	195	81	60.8	2057	4431.5	1262	385	752.5	233.5	20.3	134	481.8	213	166.8
gB_FcR3A_V158_CB	396.5	20	6775	151	44.5	2478.8	982.3	1206	49.3	2002.8	7879.3	1235.8	750.8	6195.3	1463	9455	1257.5	694.3	1345	222.5	3	180.5	2963	545.8	1937	4302.3	881	181.8	229.3	19833.5	1723.5	363.5	614	2	1146.3	207.3	176.8	273	442	2608	344	380.3	226.5	27.5	19	210.5	900.5	307.8	443
pentamer_FcR3A_V158_MOM	2319.5	4612	4042.3	2782.5	3974.5	2528.5	3239	1236.3	1023.8	3414.5	13472	18827	10403	16079.5	14983	22869.3	5612.8	3506.5	32.3	1547.3	1084.5	6570.5	3945.5	2063.5	2944.5	7519.3	2309.8	3672.5	1711.3	18340.8	1217	4554.8	14343.8	506.5	12115	2389.8	2056	382	6691.3	20395.5	1896	895.8	3052.8	450	454.8	445.8	813.3	538	1177.3
pentamer_FcR3A_V158_CB	8353.5	2231	4716.3	1848.8	382.5	1493.3	22040.3	22142.3	182.5	3716	6534	7149.8	12158.5	8279	1816.8	15857.3	19533.5	7806	8258	901	515	1520.8	23407.8	1163.5	2500	6350.3	4497.5	9133.5	7446	12548.5	11197	1351.5	3415	147.3	3628.5	22877.3	8670.8	641.8	1658.3	17232.3	6603.5	698.5	1037.5	98.5	339	478.8	615.8	547	1078
gHgLgO_FcR3A_V158_MOM	3025.8	5243.5	5244.8	1757.5	3049.8	2511	2977	1281.5	558	3081	13686.5	16985.5	9759	16539	16562.3	23353.3	6279	3235.3	6	1097.3	842	8927.5	3774.3	2008.5	3875.5	9130.8	2246.5	4114.5	1302.3	21680.8	981.5	5285	12499.3	222.8	9607.5	2409	2494.3	212.5	6883	22485.3	1833.8	781.5	3096	410.8	326	238	575.3	328	893.3
gHgLgO_FcR3A_V158_CB	12739.5	2086.3	4711	1093.5	163.8	1270.3	22006.5	23076	63.5	5452.5	6267.8	7168.8	13360.8	7860	1503.8	18118.5	22615.3	6688.8	9507	507	331.8	1636.8	23869	906	3194	7110.8	2772.5	9487.5	12314.5	13438	8428.8	1077.5	2782.5	37.3	2153.3	23305.5	7770.5	436.8	1386.3	17736.3	8764.5	522.3	1036	75	220.3	237.5	556.5	351.3	1291.5
gHgL_FcR3aV158_MOM	106	64	456.8	17.5	146.5	77.5	102	34	6.3	382	2362.5	1217.8	113.3	2072.8	1019.3	3982.3	73.8	143.5	2.8	42.3	96.8	126	129.5	91.8	368.3	270	232.8	50.3	60.3	2139	16.3	52.5	486.5	6.8	282.8	68.5	11.8	5	63.8	320.8	32.3	95.3	110.5	20.8	22.3	38	124.3	23	41.8
gHgL_FcR3aV158_CB	328.8	28.8	409.3	15.5	12	57.3	370.5	537.8	3.3	354	1224.3	93.5	211.8	844.8	75.5	2235	1135.5	162.5	168	14.5	55.5	23.5	1534.3	40.8	267.3	157.3	286.8	122.3	81.5	1269.3	103.3	13	57.5	5	42.8	1174.8	115	14.5	12.8	175.8	131.3	71.8	36.8	2.3	17	36	113.5	26.5	43.8
pp52_FcR3A_V158_MOM	21392.3	591	6339.5	1089.3	1838.8	690.3	4755.5	1201	15588.5	11004	18437	3936.5	3740.5	1685.3	2091	4957	3693.5	8052	8615	1009.5	18497.3	12591.3	3214.8	2329.3	243.3	8015.5	721.3	5612.3	12115.3	15802.5	6120	15956.8	7558	18803.8	18459.8	221.8	8703.8	15297.5	19367	7662.5	3642.8	15839.3	1845.3	252.3	2514.5	1434.5	121.5	5726.8	6907
pp52_FcR3A_V158_CB	6641	643	7296.3	3268.5	1259	940.8	4903	1227.8	18401	8002.3	12353.5	4451.3	5878.3	1593.5	1552.5	4101	3522.5	8990.5	8032.5	5385.8	15590	7032.5	1561.8	3393	283.5	5821.5	449	8050.8	7124.8	11162	14534.5	17970	6840.5	19023.3	19410.8	1240.5	14445.8	18720.3	19857.3	7141.5	3206.3	15624	1677.3	1	10282.8	3228.8	44	3532	6804.3
pp28_FcR3A_V158_MOM	23444.5	2609.8	5316.3	640.8	359.5	2653.3	433	281.3	1208.5	9352	23302	8926.3	1725	8543.5	2993.5	9408	806.3	2537.3	803	279.5	2135.3	3455.5	1606	1068.5	112.5	5388.5	1459	5557	2503.5	23609.5	950.8	10110.3	2680.3	478.5	5706.3	381.3	6839.3	8207.5	1625	1573.5	1459	7029	768	1829.5	2475.8	1045.3	1142	1093	5962.3
pp28_FcR3A_V158_CB	1437.5	1769.3	5811.5	829	115.8	2016.5	1226.5	1097.3	558.8	6080.3	13587.8	1109.5	1402.5	3938.5	1245	8401.5	558.5	2236.3	548.3	309.5	833.8	904	867.5	1396.5	137.3	3527.8	541.5	3041	1125.8	23645	2137.5	4454.3	685	185.8	1195	1910.8	7211.8	6473.5	657.8	1008	1029.3	7004	489.5	296.5	6031	1834.3	1526.5	621.3	5721.5
pp150_FcR3A_V158_MOM	18051.5	5793.3	15524.8	4436.3	5143.5	3068.5	12729	10233.8	3100.5	15199.8	15615.5	14509.3	10488.3	13947.8	15693	15615.3	6217.3	6261.5	9836.8	1503.3	14548	4279.3	15947.3	5554.8	1914.5	13643.3	6839.3	14661	5202	15664	7457.5	15859.3	17830	4083	15532.5	1527.5	4721	3894.3	15696.8	15236	14658.5	14011	7743.3	8160.5	5796	9806.3	1338.8	7737.3	11927.5
pp150_FcR3A_V158_CB	15108.8	5213.8	15918.3	5279.5	2759.3	2204.5	10013	9495.3	3493.3	14428	15387	14829.8	8651.5	13716.8	15427.3	16082	15886	15248.8	8561.3	1952.3	10626	5708.3	15397.8	8767	2295.5	12365	6421.5	15317	3779.5	15676	15428.3	16907	17239.5	6559.5	13868	7588.5	14694	13487.3	16125.5	14814.5	10157.3	14359	6749.8	2384	14105.8	11265.8	1339	4701.8	13319.3
[truncated: 32 more columns]

## Sheet: 3B
	HCMV transmitting																																									HCMV nontransmitting
gB_FcR3A_F158_MOM	83.5	1.3	2886.8	31.8	181.5	763.8	19.8	7.8	31.8	1984	12201	1434.3	96	8953	1990.3	9417.8	203.3	113.8	1	65.3	2	297.3	158.3	174.8	1272.5	516	352.5	53.5	60	21159.5	56.8	728	858.3	7	2692.8	35.3	6.5	12	696	2243.3	445	157.8	143	114	5	40.5	215.3	67.3	64.3
gB_FcR3A_F158_CB	128	1	4477.5	13	11	481	188.3	176.8	8.5	1365.3	5356	317.3	163.8	4230	404.5	7915	329.3	114.5	341.3	34.3	1	26.3	1085	114.5	648.8	1667.3	329.8	27	30.5	17917.5	394.3	115.8	126	2.5	234.5	37.8	25.3	83.3	112	832	84.5	127	44	7.3	1.5	67	430.3	98.5	196
pentamer_FcR3A_F158_MOM	1397	2557.5	2285.8	1126.5	2399.8	1001.3	1482.8	331.5	276	3069	10942.3	14845.3	7457.5	15066	13143.5	22897.3	3702.8	1746	3.5	557	310.3	2891.8	1668.3	711.5	1872.8	4825.8	1499	1397.5	488.5	21541.5	398	2225.5	10646.3	203	8441.3	723.5	452.8	110.8	4629	20124.3	828.8	495	1159.3	207	147	164.3	389.8	203	394.8
pentamer_FcR3A_F158_CB	4501	571.5	3060.5	610.3	154.5	330.8	19757.8	19916.8	26.3	2489.8	3719	3059	8004.5	6395.3	760.3	14304.8	17035	4070.8	6042.8	262.5	103.5	456	24005.8	337	1494.5	3547	2414.5	4982.5	2838.3	11744.3	8259.8	503	1314.5	47.8	1101.3	22846.3	4074	254.8	712.8	13444.3	3797.3	331.5	304.5	26	99.5	221.8	313.3	224	662.8
gHgLgO_FcR3A_F158_MOM	1179	2440.5	2986.3	394.8	1451.3	724	1167.8	152.8	98.3	2705.3	12619.8	9936.5	6775.3	15140.8	14883.8	23291.5	4892	1598	1	349.5	187.8	4698.5	1995.3	721.5	2671.5	6958	1313.8	1476.5	311.5	22013	232.5	2445.5	8935.3	67.5	5467.8	890.8	494	35.8	5275	22455	915.3	359.3	1162.8	152.3	97.5	76.8	277.5	103.5	486
gHgLgO_FcR3A_F158_CB	8198.5	558.8	3446.3	165.5	53.5	256.8	18848	22838.8	10.8	3482.8	4029	4495.8	8619.5	6867.5	548	15066	19001	3504	6982.8	111	49.3	409.8	24393	234	1802.8	4433.5	1739.3	5638	6394	12545.5	4051	345.3	801	8	571.5	23561.3	3294	111.8	618	15225.5	5714.8	235.5	228	21	63.8	87.8	222.5	108.8	605.3
gHgL_FcR3aF158_MOM	26.8	11.5	203	1	36.8	3.5	14	1	1	217.3	1265	336.5	22	1304.3	430.8	2651.3	15.5	31.3	1.8	7.5	24	22.5	27	13.3	146.3	64.3	111.5	4.5	6.3	1644.8	1	9.5	129	1	64.3	5.8	1	1	14.8	85.8	5.5	37	22.5	1.8	2.5	4.8	54.5	5.3	11
gHgL_FcR3aF158_CB	60	5.5	198.5	2.3	2	1	67.8	97.8	1	140.3	440	8.3	35.5	368.3	16	1214.5	306.8	24	34	6	16.3	2.8	435.8	9.8	82.8	29.5	108.3	20	8.3	729.8	19.8	1.8	10.8	1	6.3	326.5	6.3	1	1.5	36.8	21.5	18.8	6	1	5.5	10	38.3	9.5	15.8
pp52_FcR3A_F158_MOM	22265.8	297.8	5890.5	588	702.3	272	2974.8	371.8	10817.5	12088.8	15340.8	1874.8	2057	584.5	1240.8	3839.3	1673	5355	5063.5	567.3	12870.5	8025	1356.3	1303.3	61.5	5423.8	340.5	2918.5	8725	14692.8	3163.3	10239	4494	17245.8	15347	29.5	6321.3	11973.8	19363.3	4913.3	2385.8	13028.5	1087.5	382.5	1417.8	912.3	33.3	2865.8	5070
pp52_FcR3A_F158_CB	4657	372.5	6332.8	2021.8	617.8	439.3	2540.8	343.5	14072.5	9427.8	9884.3	2052	3809	771.3	654.8	2958	1726.5	5665.5	6333.3	3557.3	11751.8	4739.5	821.3	1616.3	1	3173	73	5079.5	5256.5	10398.8	9759.3	11499.3	3230.8	18316	21108.3	379	10383.3	17784.5	20990.3	5129.3	1943.3	11765.8	945.8	1	6332.5	2867	101	1629	5151.5
pp28_FcR3A_F158_MOM	22221.5	915.5	3381.3	131.8	21.3	888.3	64.3	50.5	308.8	8458	22825	4698.5	453	4020	1240.3	8012.8	155	840	157.5	52.5	533.8	1051.3	286	268.3	29.3	2861	534.8	2037	557.5	23262.5	156.8	4991.8	632	127.3	2968.3	71.8	3459.5	4334	532	283.8	459	4535.5	169.8	1132.8	628	244.3	342	315.3	3833
pp28_FcR3A_F158_CB	461	582.8	3857.8	149.8	17.3	707	240.5	160.5	81.5	5676.8	11133	229.5	426.3	1684.8	251.3	6450.8	97.3	586.8	136.5	66	155.8	187.3	171.3	319.8	28.8	1139	116	1184.5	257.3	23266.3	944.3	1328.3	88	58.3	398	518.5	3399	3569.5	145.8	251.8	275	4083.3	128.3	134.8	2687.5	817.8	490.5	165.5	3870.3
pp150_FcR3A_F158_MOM	19159.5	4863	19116.8	3631.8	3116.5	2108.8	11247.8	7506.8	2467.3	18302.5	19132.8	14099	9012.8	12970.3	19838.8	19954.3	4212.8	5984.8	8581	1221.8	10981.3	3466.3	19448.5	5294.3	1390	12770.8	5470.3	13790	3937	18997.8	6798.3	18572.5	18994.5	4420.8	18139.5	1028.8	4073.8	3317.3	19436.8	16651	14402.5	14411.5	7065.3	7194	4471	7836.5	1057.3	5741.3	11073
pp150_FcR3A_F158_CB	16178.3	4178.3	19253	3860.3	2012.8	1922	6784.5	6855.5	2253.8	15546	18325.3	16491.3	7248.3	11964.5	18728.3	19985.5	19703	17890.5	9232.3	1336.3	7976	5230.3	18715	7107	1381	10288.5	5005.3	17070.3	3222.3	18985.3	18813.8	19080.8	18987.3	5997.5	11753.8	6274	15020	13083.3	19609.3	15690	8619.5	14171.8	5920	2063	10806	10277.3	1375.3	3635.5	12989.3
[truncated: 32 more columns]

## Sheet: 4A
	HCMV transmitting																																									HCMV nontransmitting
gB_FcR3A_V158_MOM_norm	0.752722	0.70892	0.528009	0.8883	0.919463	0.679132	0.855161	0.790016	0.546832	0.855574	0.666749	0.908878	0.588242	0.711707	0.972095	0.753024	0.666279	0.977084	0.906046	0.610107	0.789578	0.933193	0.913899	0.929008	0.735712	0.718817	0	0.808008	0.674765	0.325603	0.793548	0.730865	0.758154	0.845864	0.792634	0.771788	0.689041	0.700248	0.85457	0.988828	0.75808	0.825912	0.789184	0.771559	0.454361	0.69721	0.815879	0.73635	0.709578
gB_FcR3A_V158_CB_norm	0.777468	0.829759	0.487182	0.773404	0.928193	0.659528	0.763675	0.6154	0.167429	0.852765	0.816407	0.828419	0.842658	0.580573	1.00118	0.735338	0.723273	0.964051	0.841351	0.945886	0.81294	0.895448	0.779911	0.917834	0.791808	0.734341	0.781902	0.719787	0.638475	0.176677	0.63047	0.832991	0.710976	0.846112	0.847149	0.773951	0.658989	0.655005	0.840326	0.981141	0.620083	0.827573	0.694591	0.621313	0.455384	0.750437	0.853177	0.759331	0.778508
pentamer_FcR3A_V158_MOM_norm	0.938416	0.897412	0.96334	0.941282	0.97649	0.898487	0.950444	0.918372	0.881619	0.929289	0.940069	0.955675	0.911875	0.901566	0.988544	0.957389	0.947792	0.956051	0.97687	0.865896	0.980261	0.961839	0.993836	0.994766	0.93203	0.891772	0.358322	0.899046	0.865166	0.833383	0.911838	0.897145	0.885138	0.893857	0.918004	0.907976	0.874226	0.830875	0.984472	0.974026	0.760332	0.997643	0.943962	0.874451	0.885199	0.909779	0.921109	0.918874	0.926219
pentamer_FcR3A_V158_CB_norm	0.948508	0.932299	0.943283	0.89376	0.965789	0.877987	0.902301	0.87247	0.907178	0.920458	0.990393	0.946032	0.992674	0.862144	0.96888	0.994508	0.953101	0.938696	0.964127	1.01	0.962986	0.915602	0.867664	0.9603	0.980419	0.908486	0.911559	0.885521	0.861782	0.819048	0.860237	0.995253	0.842475	0.954564	0.894859	0.873711	0.914977	0.897717	0.96924	0.940139	0.88604	1.02217	0.893838	0.946771	0.898326	0.930346	0.890297	0.931868	0.889724
gHgLgO_FcR3A_V158_MOM_norm	0.923145	0.872301	0.935458	0.93219	0.954044	0.865021	0.938762	0.910833	0.844894	0.898688	0.90384	0.952907	0.916393	0.857074	0.987446	0.922357	0.91414	0.947342	0.967905	0.814298	0.973595	0.965326	0.988662	0.997565	0.906751	0.875565	0.181249	0.889746	0.830347	0.805957	0.918074	0.874283	0.853285	0.905964	0.909911	0.881251	0.872965	0.806399	0.993497	0.989651	0.746919	0.930379	0.908726	0.869522	0.798868	0.834453	0.841085	0.818795	0.837664
gHgLgO_FcR3A_V158_CB_norm	0.941359	0.934374	0.895931	0.857679	0.94375	0.847363	0.894318	0.794708	0.769326	0.869043	0.990136	0.913485	0.996343	0.74712	0.949087	0.994997	0.957335	0.928033	0.947207	0.978476	0.962341	0.911724	0.826733	0.971901	0.993636	0.897659	0.912238	0.853467	0.800656	0.760064	0.841087	0.996555	0.79327	0.949115	0.887622	0.860836	0.917385	0.933938	0.970436	0.945184	0.902415	0.941784	0.860733	0.857939	0.788088	0.860287	0.840192	0.836967	0.860471
gHgL_FcR3A_V158_MOM_norm	0.759532	0.601851	0.666708	0.658283	0.911316	0.525364	0.8439	0.817713	0.366148	0.673787	0.705251	0.84966	0.632638	0.464022	0.974072	0.719883	0.533308	0.94784	0.866947	0.438393	0.757796	0.906679	0.88549	0.940839	0.645385	0.727909	0.143016	0.660081	0.609805	0.818958	0.720767	0.696888	0.697665	0.827057	0.73647	0.820842	0.639502	0.604537	0.754909	0.875849	0.450841	0.903559	0.714903	0.392493	0.614943	0.782413	0.851204	0.651025	0.660481
gHgL_FcR3A_V158_CB_norm	0.754304	0.682347	0.590258	0.51589	0.893621	0.532461	0.688364	0.6547	0.576619	0.686324	0.776166	0.720869	0.786331	0.472256	0.923285	0.858581	0.723199	0.924752	0.708936	0.892653	0.768253	0.864721	0.660497	0.906812	0.821142	0.693382	0.715802	0.560751	0.501688	0.824098	0.581564	0.833892	0.604927	0.870177	0.68004	0.776565	0.665791	0.594142	0.725158	0.873306	0.632785	0.910481	0.618926	0.158979	0.610663	0.821324	0.854042	0.693876	0.65524
pp52_FcR3A_V158_MOM_norm	1.09495	0.931342	1.08193	0.99768	1.03107	0.785871	1.01241	0.962584	0.977789	1.03429	1.03184	0.974888	1.07556	0.967759	1.0005	0.892791	0.962097	0.988464	1.04552	0.979208	0.97412	1.16318	0.98246	1.04855	1.00296	0.983545	0.991554	0.977696	1.03548	0.988437	0.977936	0.937073	1.00061	1.00272	0.98764	1.023	0.997012	0.999355	0.970582	0.979643	1.00685	1.10198	1.0822	1.00851	1.15255	1.26599	0.875995	1.16061	1.24873
pp52_FcR3A_V158_CB_norm	1.01547	0.972131	1.09917	0.97695	1.03551	0.90146	0.978571	0.987476	0.977249	0.985665	1.01388	0.978703	1.0565	0.975239	0.999653	1.02669	0.972564	0.985721	0.972928	0.97729	0.981967	1.20883	1.03502	1.06563	1.02038	0.995458	0.986887	0.979765	0.998367	0.967955	0.988849	0.94109	1.03297	1.03063	1.03814	1.0608	0.981065	0.998225	0.989585	1.00977	1.05856	1.12672	1.21238	0	1.44816	1.20215	0.690623	1.0541	1.09211
pp28_FcR3A_V158_MOM_norm	1.18935	0.955657	1.00911	0.988418	1.05248	0.95882	0.980116	0.920336	0.828009	0.99067	0.908455	0.980367	0.956518	0.943365	1.02548	0.970848	0.990911	0.997909	1.00057	0.964874	0.963214	0.997224	0.942571	1.00587	0.923243	0.98691	0.936581	0.939916	0.957679	0.980676	0.958459	0.916913	0.964037	0.916853	0.977854	0.968487	0.987452	1.00197	0.952765	0.996474	0.967586	1.37004	0.995427	1.0971	1.08349	1.14924	1.00277	1.16861	1.22686
pp28_FcR3A_V158_CB_norm	0.946491	1.10617	1.00026	0.970194	1.06537	0.97236	0.954996	0.922465	0.895207	0.993404	0.925799	0.981894	0.939941	0.926455	1.02892	0.98359	0.991538	0.972692	0.97141	0.963677	0.978199	1.01033	0.952394	1.0223	0.932736	1.0106	0.930455	0.919494	1.00028	0.951532	0.934297	0.932333	0.994037	0.955526	1.02038	1.00694	0.980043	0.979777	0.952972	0.998507	0.99965	1.49356	1.08159	1.10498	1.23583	1.09471	1.00949	1.03764	1.08159
pp150_FcR3A_V158_MOM_norm	0.964027	0.88772	0.979287	0.950503	0.954946	0.95449	0.959992	0.997004	0.875092	1.00843	0.979297	0.956845	1.0084	0.943473	0.95701	0.959633	0.977041	0.953661	0.963468	0.937046	0.956315	0.970935	0.955391	0.951497	0.962498	0.974803	0.969552	0.953854	0.969637	0.951171	0.911711	0.956212	0.897221	1.02745	0.961613	0.995437	0.954536	0.988799	0.955005	0.956497	0.956443	1.37449	1.03578	1.00703	1.03796	1.10436	1.05207	1.08542	1.09213
pp150_FcR3A_V158_CB_norm	0.953278	0.950423	0.972603	0.952738	0.95463	0.969035	0.954244	1.01399	0.959677	1.02232	0.967212	0.960386	0.996243	0.971817	0.962348	0.993889	0.954285	0.953724	0.957287	0.952835	0.98213	0.986711	0.955571	0.956096	0.954864	0.957991	0.971796	0.957315	1.01613	0.935206	0.950728	0.957131	0.948089	1.13709	0.985093	0.991079	0.957055	0.991684	0.955455	0.958234	0.980397	1.37811	1.05575	1.03573	1.17939	1.01106	1.01205	1.00162	1.01551
[truncated: 32 more columns]

## Sheet: 4B
	HCMV transmitting																																									HCMV nontransmitting
gB_FcR3A_F158_MOM_norm	0.587613	0.490063	0.0413536	0.77027	0.846742	0.43803	0.737829	0.655588	0.341764	0.711798	0.412297	0.826861	0.321659	0.449309	0.942747	0.50895	0.2838	0.964024	0.779001	0.369087	0.587215	0.906733	0.766781	0.913006	0.600629	0.538446	0	0.693236	0.47264	0.102716	0.623202	0.553884	0.583653	0.760277	0.667722	0.676095	0.461877	0.465499	0.785282	0.987018	0.647414	0.702174	0.591327	0.670114	0.242895	0.526882	0.709495	0.57811	0.577387
gB_FcR3A_F158_CB_norm	0.630537	0.665525	0	0.623346	0.884611	0.337166	0.575288	0.388794	0.221329	0.673859	0.620672	0.641805	0.61462	0.31875	0.950714	0.500729	0.451545	0.922572	0.680676	0.745727	0.626009	0.856314	0.642341	0.900009	0.64315	0.532057	0.633058	0.557567	0.417601	0	0.396742	0.728307	0.534799	0.723841	0.751169	0.661806	0.417444	0.411889	0.718278	0.971068	0.471036	0.674793	0.484711	0.372668	0.0627089	0.589843	0.760563	0.608326	0.674326
pentamer_FcR3A_F158_MOM_norm	0.877015	0.756222	0.896011	0.861255	0.909455	0.79605	0.920841	0.862466	0.752181	0.819425	0.849198	0.918951	0.743297	0.731057	0.975582	0.810332	0.759804	0.935139	0.953289	0.685637	0.944985	0.955373	0.980296	0.994887	0.887121	0.81559	0.129175	0.861438	0.744808	0.684168	0.826705	0.803884	0.76165	0.84322	0.872388	0.857288	0.771326	0.690964	0.983144	0.989985	0.676968	0.91059	0.830053	0.763302	0.721835	0.760904	0.820015	0.776444	0.783101
pentamer_FcR3A_F158_CB_norm	0.883557	0.901875	0.77666	0.771221	0.916414	0.748624	0.796419	0.739468	0.702674	0.730638	0.979566	0.808416	0.982165	0.541382	0.921682	0.994373	0.873709	0.878477	0.871895	0.865665	0.920188	0.889401	0.766951	0.95007	0.966838	0.842493	0.879993	0.784667	0.705569	0.608573	0.718821	0.997749	0.694595	0.891793	0.83534	0.809098	0.854175	0.800602	0.944575	0.933541	0.8303	0.905843	0.736053	0.672033	0.70931	0.81434	0.796628	0.799902	0.82775
gHgLgO_FcR3A_F158_MOM_norm	0.814589	0.689943	0.851926	0.848392	0.89131	0.69214	0.905359	0.826524	0.658272	0.75592	0.798096	0.894335	0.644046	0.621767	0.97146	0.804518	0.724899	0.939271	0.914626	0.543674	0.934919	0.956548	0.977787	0.997302	0.88087	0.799148	0	0.862956	0.694644	0.626429	0.853293	0.806618	0.738415	0.865171	0.882795	0.819992	0.765464	0.645556	0.993363	0.991158	0.677845	0.821846	0.798013	0.726157	0.632238	0.661979	0.74459	0.655765	0.762623
gHgLgO_FcR3A_F158_CB_norm	0.897465	0.858638	0.74151	0.717895	0.908869	0.618704	0.753903	0.620299	0.442048	0.674647	0.974794	0.7556	0.995318	0.42828	0.899642	0.996077	0.865617	0.881128	0.897422	0.759143	0.917942	0.898003	0.712655	0.953612	0.976379	0.83177	0.881506	0.758156	0.605396	0.510407	0.683698	0.998702	0.635559	0.881842	0.840343	0.810205	0.865248	0.868947	0.955295	0.93835	0.859906	0.821917	0.673071	0.604985	0.607063	0.703788	0.718351	0.669602	0.769442
gHgL_FcR3A_F158_MOM_norm	0.53558	0	0.391531	0.374162	0.79063	0	0.662848	0.591187	0	0.194033	0.402423	0.626709	0	0	0.881645	0.299385	0	0.871617	0.710001	0	0.495214	0.851681	0.775396	0.894667	0.411242	0.504726	0.0816449	0.428003	0.328109	0.569187	0.464017	0.472241	0.399457	0.697833	0.547714	0.709971	0.245497	0.27143	0.58239	0.845841	0.221167	0.715965	0.473083	0.0760151	0.181495	0.337396	0.705681	0.346267	0.424272
gHgL_FcR3A_F158_CB_norm	0.532898	0.43929	0.299443	0.118222	0.786101	0.161809	0.404265	0.182624	0	0	0.553311	0.353196	0.573154	0	0.777694	0.703061	0.280528	0.791654	0.330609	0	0.51204	0.758194	0.423504	0.835096	0.668392	0.432871	0.492621	0.0891822	0.336146	0.572703	0.18967	0.690817	0.372282	0.687691	0.455012	0.642918	0.414967	0.285724	0.505781	0.805672	0.398037	0.62501	0.307577	0	0.367437	0.527741	0.657967	0.47667	0.478477
pp52_FcR3A_F158_MOM_norm	1.09935	0.860851	0.965736	0.95194	1.02242	0.716585	0.953475	0.839328	0.969197	0.886937	0.974672	0.95656	0.897704	0.931134	1.01061	0.559363	0.928176	0.969963	0.951831	0.954313	0.903317	0.997397	0.915396	1.01706	0.906264	0.938938	0.933399	0.977678	0.949202	0.951951	0.931276	0.836931	0.925667	0.751733	0.944727	0.906315	0.921493	0.964462	0.922358	0.972265	0.954889	1.07972	1.00611	1.08438	1.06821	1.18716	0.639772	1.06775	1.20505
pp52_FcR3A_F158_CB_norm	0.97452	0.931731	1.00637	0.932431	1.01902	0.84795	0.895445	0.888991	0.973491	0.876032	0.935448	0.987013	0.867305	0.948606	1.01789	0.855788	0.939035	0.962391	0.883246	0.972196	0.932874	1.08987	0.91341	1.02378	0.931289	0.944966	0.9608	0.985258	0.95017	0.939619	0.944798	0.858838	0.93874	0	0.965467	0.745259	0.930824	0.964005	0.952677	1.0021	0.992902	1.09362	1.11884	0	1.37217	1.18447	0.842269	0.954248	1.05768
pp28_FcR3A_F158_MOM_norm	1.18302	0.704478	0.874742	0.912768	0.996965	0.724196	0.800724	0.478365	0.650333	0.853163	0.623056	0.906286	0.665217	0.762001	1.01421	0.698113	0.914429	0.995856	0.929984	0.896513	0.79041	0.91418	0.838815	0.988221	0.695754	0.847734	0.708479	0.797958	0.673387	0.803336	0.81848	0.702574	0.773012	0.655681	0.905802	0.835074	0.872526	0.809655	0.731074	0.995008	0.813998	1.30228	0.769311	1.02709	0.89329	0.908937	0.831041	0.96097	1.16451
pp28_FcR3A_F158_CB_norm	0.798443	0.98831	0.851731	0.830471	1.015	0.724804	0.654857	0.553399	0.696609	0.856571	0.713717	0.829543	0.68184	0.644498	1.02081	0.813784	0.907576	0.952326	0.753101	0.898306	0.817434	0.906699	0.738547	0.992412	0.675052	0.835293	0.725312	0.705995	0.730753	0.714226	0.718236	0.708787	0.791704	0.65234	0.879156	0.76046	0.864824	0.773955	0.761835	0.996906	0.809443	1.40255	0.847748	0.951959	1.12107	0.977025	0.853154	0.82423	1.03272
pp150_FcR3A_F158_MOM_norm	0.969886	0.878507	0.959503	0.966023	0.975541	0.931747	0.966196	0.938549	0.883458	0.961322	0.966479	0.972229	0.974561	0.916664	0.975472	0.907898	0.960012	0.973724	0.960584	0.91887	0.940654	0.963542	0.978574	0.975658	0.919612	0.969764	0.955148	0.974954	0.942155	0.923261	0.888737	0.975824	0.892223	0.983922	0.954938	0.970259	0.948442	0.956602	0.963811	0.975604	0.954686	1.37854	1.02518	0.992932	1.00686	1.07742	1.01757	1.04925	1.08348
pp150_FcR3A_F158_CB_norm	0.960053	0.969975	0.947444	0.964575	0.973396	0.93364	0.963691	0.973621	0.949897	1.0041	0.926342	0.94373	0.960809	0.919617	0.969847	0.972729	0.956468	0.971011	0.967871	0.949788	0.962958	0.972555	0.974784	0.977547	0.97612	0.973881	0.979894	0.976643	0.965293	0.906269	0.941115	0.976498	0.926168	1.06242	0.965873	0.962914	0.967818	0.972482	0.961167	0.977234	0.962952	1.37622	1.04004	1.01647	1.1465	1.00111	1.01581	0.971152	1.01283
[truncated: 32 more columns]

## Sheet: 5A, S3A
	HCMV transmitting																																									HCMV nontransmitting
UL141_IgG_levels_MOM	804	344	521.8	919	714.5	219.5	578.5	465	171.5	227.5	1176.8	522	826	220.5	437	112.5	304.8	1995	407.3	229.3	861	3589	1722.3	2144.5	410.8	414.8	499	222.3	390.8	249	540.3	1214.3	419.5	193.3	573	454.8	441	408	607.3	3091.5	585	474.3	599.3	216.5	181	132.5	128	558.3	129.8
UL141_IgG_levels_CB	624.5	601	442.8	427.5	920.5	201.5	370	202.8	72	232.8	1173	288.5	878.8	122	385.5	344.5	479	1886	480.8	141	637.8	2210.8	1046.8	2096.8	369.5	500.3	332	105.3	367.3	159.5	169.3	984.5	462.3	140.8	513.8	316.3	360.8	263.3	485.5	2535.3	344.3	421.3	342.3	55.5	185.8	320.5	132.5	840	306.5
[truncated: 32 more columns]

## Sheet: 5B
	HCMV transmitting																																									HCMV nontransmitting
UL141_FcR3A_V158_MOM	4097.5	888	914.3	211.3	540.3	752	1891.5	1506.5	511	1203.8	2712.5	822.3	850.8	4274.5	1975.3	3106	1104.3	872.3	955.8	689.5	503	796	1446.8	782.8	624	926.5	765.3	778	829.5	3659	9.3	833	526.8	1	882.3	329	669.3	541.8	375.8	980.3	1027	2153.5	717.8	349.3	484.5	209.3	216.8	1741.8	531
UL141_FcR3A_V158_CB	768.8	624.3	1386	322.3	348	694.3	1981.3	1401.8	427.5	1105.3	2078	1085.8	1194.3	3580.5	1674.5	3153.5	1100.3	1026.3	535	720.3	545.5	245.8	1390.8	882.5	927	1389.5	681	649.8	554	3617.8	893	549.8	407.5	1	743.3	783.5	856.8	328	366.3	797.5	704.8	2014.3	799.5	2	1521	422	62.8	1467.3	582.3
UL141_FcR3A_F158_MOM	3552	803.5	1071	153.5	1	343.3	1057.3	507.3	210.3	884.3	1964	270.5	736.3	3207.8	1598	2681.5	716	512.8	468.5	373	307	332.5	411.5	372	616.5	400.8	464.8	296.5	317.3	3337.3	105.5	384.3	296.8	168.3	467.3	262.5	256.8	137.3	488.3	431.5	613.5	1773.5	481.5	464	480.8	200.3	83.8	1344.8	453
UL141_FcR3A_F158_CB	618.8	578.5	1391.5	188	229.5	369.3	670.8	604.5	111.8	792	1607.8	476.3	940.3	2959.3	1045	2792.5	751	554.3	481.5	439.3	250.5	270	905.3	462.5	672.8	485.8	440	347.5	338.8	3293.8	671.5	213.5	205.8	99	271.3	410	378.3	250.3	318.8	445	476.5	1881.3	704.8	5.8	833.8	634.3	194.5	1194	660
UL141_FcR3A_V158_MOM_norm	1.24344	0.38181	1.08497	0.9856	1.03752	0.992938	0.985281	1.02444	0	1.2203	1.06712	1.08388	1.08947	1.15576	1.16666	1.22721	1.13752	1.04043	1.11691	1.15821	0.998237	1.02135	1.01839	1.04829	1.16431	1.12332	1.10462	1.09716	1.09513	1.12744	1.06158	1.02467	1.1033	1.22262	1.07566	1.08504	1.09323	1.11804	1.07471	1.02097	1.08833	1.24555	1.02821	1.08895	1.1894	1.09356	1.1086	1.17989	1.28951
UL141_FcR3A_V158_CB_norm	1.03229	1.06189	1.05638	1.04153	1.05997	1.08852	1.01632	1.10165	0	1.20049	1.07417	1.16707	1.06889	1.26102	1.1769	1.14065	1.09422	1.01285	1.13191	1.1706	1.09713	1.06261	1.06756	1.05336	1.18457	1.1156	1.08219	1.2677	1.11403	1.24244	1.07266	1.05013	1.10537	1.38093	1.15939	1.13321	1.09992	1.13347	1.08024	1.04536	1.12264	1.25891	1.14536	0.17258	1.40241	1.04768	0.847209	1.08284	1.11209
UL141_FcR3A_F158_MOM_norm	1.22209	0.797637	1.06899	0.872222	1.06159	0.933662	0.895073	0	0.996339	1.07581	0.984855	0.98231	0.92742	0.991222	1.11593	1.1794	0.97004	0.997939	0.931895	0.905638	0.976849	0.986282	0.989947	1.02913	1.09232	1.03519	0.989848	1.14561	0.992189	1.03795	0.922842	0.847631	0.980101	1.22032	0.943721	1.00355	0.934801	0.958175	0.946676	1.00952	1.00747	1.21404	0.965781	1.14175	1.18793	1.08456	0.912697	1.13899	1.25686
UL141_FcR3A_F158_CB_norm	0.998576	1.01733	1.04387	0.885387	1.06055	0.98693	0.900804	1.02328	1.07446	1.08466	0.920925	0.989149	0.944803	0.981826	1.12092	1.02979	0.961759	0.97884	0.998477	1.11597	1.06011	1.03786	0.999753	1.03746	1.11997	1.01649	1.06404	1.23788	1.03031	1.089	1.09095	0.987831	1.00007	1.31615	0.991022	1.05734	0.993621	1.04524	0.985917	1.03339	1.05563	1.24761	1.12376	0.437672	1.28735	1.11831	1.07855	1.05223	1.13397
[truncated: 32 more columns]

## Sheet: 5C, S3B
	HCMV transmitting																																									HCMV nontransmitting
UL16_IgG_levels_MOM	207.3	32.3	18.58	112.5	14190.3	18.58	25.3	59.5	58.3	18.58	235.3	46.8	99.5	18.58	3213.3	29.5	18.58	255.5	27.3	18.58	43	1035.5	2852.5	1456.3	18.58	28.8	132.5	19.5	22	18.58	20.5	88.8	26.9	20.9	36.4	90.9	30.1	101.4	19.9	4179.4	18.58	30	612	151	294	96.5	35.3	93	103
UL16_IgG_levels_CB	123	18.58	18.58	34.8	17573.8	18.58	29.5	18.58	18.58	18.58	171.3	18.58	73	18.58	2561.8	31.3	18.58	275.5	19	18.58	22.3	512.8	1031.8	1293.8	18.58	18.58	80.5	18.58	20	18.58	18.58	49.8	18.6	18.58	20.1	61.4	18.58	38.4	18.58	2843.6	18.58	18.58	314.5	54.5	301.8	123	45.8	131.5	243.5
[truncated: 32 more columns]

## Sheet: 5D
	HCMV transmitting																																									HCMV nontransmitting
UL16_FcR3A_V158_MOM	16967.8	9.3	16349.8	1	1	11	138	61.5	22.5	5717.3	90.3	18	1	2481.8	1786.3	2325.5	8.8	6.5	57.8	10.5	5.3	11.8	37.5	1	13.5	24.8	44.8	2.8	27.5	6074.8	1	19.3	4	1	19.5	14	4.3	11.5	9	1	1	3606.3	1098.3	150	1093.8	5	75.5	397.3	662.5
UL16_FcR3A_V158_CB	60.8	8.5	18481	1	1	8.5	105.5	46.3	5	4646.5	37	14.5	9.8	1628.3	708.3	2417.3	10.8	11	24.8	6.3	3.8	1	27.3	1	15	21.5	23.5	4	8	5246	718	13.5	10.8	6.8	11.5	42.3	3.8	7.3	2	4.5	1	3878.8	1017	14.8	3514.5	574	107.3	328.5	599.3
UL16_FcR3A_F158_MOM	14227	1	14742.5	1	1	1	17.3	1	1	4453	1.3	1	1	1080.5	860	1348	1	1	1	1	1	1	1	1	1	1	5.5	1	1	4500.8	1	1	1	1	1	1	1	1	1	1	1	1874.5	416.8	32	440.8	1	11.8	81.5	215
UL16_FcR3A_F158_CB	7.5	1	16342.5	1	1	1	7.5	1	1	3696	1	1	1	762.3	179	1277.3	5.3	1	1	1	1	1	1	1	1	7.5	1	1	1	3560	286.5	2.5	1	1	1	3.5	1	1	1	1	4.8	2271.3	413.8	2	1654	234.3	30	65.5	260.5
UL16_FcR3A_V158_MOM_norm	1.82579	0	0.763158	0.626749	1.01482	0	0.429086	0	0	0.820611	0.902285	0.772362	0.895412	1.06551	1.07136	0.779773	0.499169	0.812368	0.874046	0.835823	0	1.1259	0.94117	1.06426	0.744246	0.557022	0.83023	0.739703	0.760706	0.570725	0.817137	0.807853	0	0.856219	0.893249	0.843107	0.302427	0.7175	0	1.04485	0	2.4081	1.09113	0.998676	1.23116	0.35221	1.21332	1.32037	1.4016
UL16_FcR3A_V158_CB_norm	0.853581	2.25061	0.732376	0.733231	1.00515	0	0.703094	0	0.656012	0.732376	0.905762	0.835823	0.893877	0.550784	1.07586	1.08746	0.456866	0.642674	0.908203	0.680293	0.735165	1.18516	0.945786	1.08723	0.814331	0.820611	0.73169	0.23721	0.614391	0.456866	0	0.846181	0	0.926752	1.02244	0.766744	0.474419	0.570013	0.514727	1.077	0	2.82787	1.20407	0.67396	1.42995	1.32011	1.22262	1.18765	1.1639
UL16_FcR3A_F158_MOM_norm	1.79276	0	0	0	1.00399	0	0	0	0	0	0.522025	0	0	0	1.04041	0	0	0.0473306	0	0	0	1.00613	0.849293	0.98939	0	0	0	0	0	0	0	0	0	0	0	0.378013	0	0	0	1.00889	0	2.21572	0.940137	0.69076	1.07126	0	0.692531	0.970878	1.15878
UL16_FcR3A_F158_CB_norm	0.418709	1.9362	0	0.258138	0.992568	0	0	0	0	0	0.391744	0	0	0	1.0467	0.363793	0	0	0	0	0	1.06354	0.747563	0.998209	0.570725	0	0	0	0	0	0	0	0	0	0.671473	0	0	0	0	1.02825	0.536814	2.64472	1.04771	0.173365	1.29794	1.13391	0.889368	0.857152	1.01228
[truncated: 32 more columns]

[truncated: 4 more sheets: 5E, 6A, 6B, 6D]
